# Supplementary material for: Comparative analysis of sucrose phosphate synthase (SPS) gene family between Saccharum officinarum and Saccharum spontaneum
Source: BMC Plant Biol. 2020 Sep 14;20:422. doi: 10.1186/s12870-020-02599-7 (PMC7488781; doi:10.1186/s12870-020-02599-7)
Supplement: Supplementary file 3 — Additional file 3. The protein sequences of SPS genes in S. spontaneum genome. [file 12870_2020_2599_MOESM3_ESM.txt]

>Sspon.007C0001731
MAGNDWINSYLEAILDAGGAAGEISAAAGSGGGGDGTAGEKRDKSSLMLRERGRFNPARY
FVEEVISGFDETDLYKTWVRTSAMRSPQERNTRLENMSWRIWNLARKKKQIEGEEASRLS
KRRMELEKARQYAATDLSEDLSEGEKGETNNEPSIHDESMRTRMPRIGSTDAIETWANQH
KDKKLYIVLISIHGLIRGENMELGRDSDTGGQVKYVVELARALGSTPGVYRVDLLTRQIS
APDVDWSYGEPTEMLSPISSENFGHELGESSGAYIVRIPFGPRDKYIPKEHLWPHIQEFV
DGALVHIMQMSKVLGEQIGSGQPVWPVVIHGHYADAGDSAALLSGALNVPMVFTGHSLGR
DKLEQILKQGRQTRDEINATYKIMRRIEAEELCLDTSEIIITSTRQEIEQQWGLYDGFDL
TMARKLRARIKRGVSCFGRYMPRMIAIPPGMEFSHIAPHDVDLDSEEGNEDGSGSPDPPI
WADIMRFFSNPRKPMILALARPDPKKNITTLVKAFGEHRELRNLANLTLIMGNRDVIDEM
SSTNAAVLTSVLKLIDKYDLYGQVAYPKHHKQFEVPDIYRLAARTKGVFINCAFIEPFGL
TLIEAAAYGLPIVATRNGGPVDIHRVLDNGILVDPHNQNEIGEALYKLVSDKQLWTRCRQ
NGLKNIHQFSWPEHCKNYLARVVTLKPRHPRWQKNDVATEISEADSPEDSLRDIHDISLN
LQLSLDSEKSGSKEGNSNTVRRHLEDAVQKLSGVSDIKKDGPGENGKWPSLRRRKHIIVI
AVDSVQDADFVQVIKNIFEASSNERSSGAVGFVLIEASDFDAFICNSGSDLCYPSSSSED
MLSPAELPFMIDLDYHSQIEYRWGGEGLRKTLIRWAAEKNNESGQKILVEDEECSSTYCI
SFKVSNTAAAPPVKEIRRTMRIQALRCHVLYSHDGSKLNVIPVLASRSQALRVFVYQMGV
ELSNITVIVGECGDTDYEGLLGGVHKTIILKGSFNTAPNQVHANRSYSLQDVVSFEKQGI
SSIEGYGPDNLKSALRQFGILKD
>Sspon.003B0003981
MAGNEWINGYLEAILDSRTSAGGGGGGGGGGDPRSPVAGASPTKAASPRGPHMNFNPSHYFVEEVVKGVDESDLHRTWIKVVATRNARERSTRLENMCWRIWHLARKKKQLELEGIQRISARRKEQEQVRREATEDLAEDLSEGEKGDTLGELAPVETAKKKFQRNFSDLTVWSDDNKEKKLYIVLISVHGLVRGENMELGRDSDTGGQVKYVVELARAMSMMPGVYRVDLFTRQVSSPDVDWSYGEPTEMLCSGSNDGEGMGESAGAYIVRIPCGPRDKYLKKEALWPYLQEYVDGALAHILNMSKALGEQVGNGRPVLPYVIHGHYADAGDVAALLSGALNVPMVLTGHSLGRNKLEQLLKQGRMSKEEIDSTYKIMRRIEGEELALDASELVITSTRQEIDEQWGLYDGFDVKLEKVLRARARRGVSCHGRFMPRMVVIPPGMDFSNVVVPEDIDGDGDSKDDIVGLEGASPKSRPPIWAEVMRFLTNPHKPMILALSRPDPKKNITTLVKAFGECRPLRELANLTLIMGNRDDIDDMSAGNASVLTTVLKLIDKYDLYGSVAFPKHHNQADVPEIYRLAAKMKGVFINPALVEPFGLTLIEAAAHGLPIVATKNGGPVDITTALNNGLLVDPHDQNAIADALLKLVADKNLWQECRRNGLRNIHLYSWPEHCRTYLTRVAGCRLRNPRWLKDTPADAGADEEEFLEDSMDAQDLSLRLSIDGEKSSLNTNDPLSLDPQDQVQKIMNKIKQSSALPPSISSVGDGAKNAAEATGSTMNKYPLLRRRRRLFVIAVDCYQDDGRASKKMLQVIQEVFRAVRSDSQMSKISGFALSTAMPLSETLQLLQLGKIQATDFDALICGSGSEVYYPGTANCIDAEGKLRPDQDYLMHISHRWSHDGARQTIAKLVASQDGSDDAVELDVTSSNAHCFAFLIKDPKKVKTVDELRERLRMRGLRCHIMYCRNATRLQVVPLLASRSQALRYLFVRWGLSVGNMYLITGEHGDTDLEEMLSGLHKTLIVRGVTEKGSEALLRSPGSYRRDDVVPSETPLAAYTTGELKADEIMRALKQVSKTSSGM*
>Sspon.005C0019050
MAAAGNEWINGYLEAILDAGARLRGQRQDQGHGGAAPPLTTAALPRLLAEAGGQGAAAYSPTRYFVEEVVSRFDDRDLHKTWTKVVAMRNSQERSNRLENLCWRIWHVARKKKQVEWEYSRQLALRRLEQEQGSREAAEELSVSEGETTKDHRPDAAALSMARVGSEARIVSDDEDDDGKDDRNLYIVLISIHGLVRGENMELGRDSDTGGQVKYVVELARALAATAGVHRVDLLTRQISCPDVDWTYGEPVEMITHHHADDGDGSGISGGGAYIVRLPCGPRDKYLPKESLWPHIPEFVDRALAHVTNVARALGDQLDATGAGAGAPSPPVWPYVVHGHYADAAEVAAHLASALNVPMVMTGHSLGRNKLEQLLKLGRMPRAEIQGTYRIARRVEAEETGLDAAEVVVTSTKQEIEEQWGLYDGFDLMVERKLRVRRRRGVSCLGRYMPRMVVIPPGMDFSYVGDTQDAEGGDAELQMIIGGPGNKAKKPLPPIWSEVLRFFANPHKPMILALSRPDPKKNVTTLLKAYGESRHLRELANLTLILGNRDDIEEMSGGAATVLTAVLKLIDRYDLYGCVAYPKHHKQTDVPHIYRLAAKTKGVFINPALVEPFGLTLIEAAAYGLPVVATKNGGPVDIIKALHNGVLVDPHDAAAITEALLSLLADKARWAECRRNGLRNIHRFSWPHHCRLYLSHVAANCDHPAPHQLLRVPASPRAAAAAAGERGTHYDSLSESLRGLSISIDASHDLKAAGAGDSAAAAIMDALRRRRRSSTADDRPPAARAAIGHAPGRRQSLLVLAVDCYDGDGAPDAGRMKKAVDLALSAAAAAGGRLGCVLSTGMTIAEAAEALGACGADPAAFDALICSSGAELCYPWKEEVAADEEYAGHVAFRWPGDHVRAAVPRLGKAESALEADLAVDEAACSVHCHAYAAAGSSKVKKVDSIRQSLRMRGFRCNLVYTRACTRLNVIPLSASRPRALRYLSIQWGIDLSKVAVLVGDKGDTDRERLLPGLHRTLVLPELVCHGSEELRRDEDGFLAEDVVAMDAPNIVTLAEYQAAADILKDL*
>Sspon.008D0005891
MYGNDNWINSYLDAILDAGKGAAAAGASAGAAARGRGGGGGDRPSLLLRERGHFSPARYFVEEVITGYDETDLYKTWLRANAMRSPQEKNTRLENMTWRIWNLARKKKEFEKEEANRLSKRRLETEKPRNDATAEMSEDLFEGVKGEDAGDPSVAYGDSTTGNTPRISSFDKLYIVLISLHGLIRGENMELGRDSDTGGQVKYVVELAKALSSCPGVYRVDLLTRQILAPNFDRGYGELDEMLASTSFKNLKCERGENSGAHIIRIPFGPKDKHLAKENIWPFIQEFVDGALGHIVRMSKTIGEETGSVCPVWPAVIHGHYASAGVAAALLSGALNVPMVFTGHFLGKDKLEGLLKQGRQTREQINVTYKIMRRIEAEELSLDASEIVIASTRQEIEEQWNLYDGFEVMLARKLRALVKRGANCYGRYMPRMVIIPPGVEFGQLIHDFDIYGDEDNPSPASEDPSIWFEIMRFFTNPRKPMILAIARPYAEKNIATLVKAFGECHPLRELANLTLIMGNREAISKMNKISAAVLTSVLTLIDEYDLYGQVAYPKHHKHSEVPDIYRLAARTKGAFVNVAYFEQFGVTLIEAAMHGLPVIATKHGAPVEIHQVLENGLLVDPHDQHAIADALYKMLSEKQFWSRCRDNGLKNIHQFSWPEHCKNYLSRILTLGPRHPAFACKEDQKVPVKCRKHIFVIAVDSVNKEDLIQIIRNSVEATRTGTMSGSTGFVLSTSLTIAELQSVIVRTGMLPTDFDAFICNSGSDIYYPSQSSDVPSNSRVTFALDHNYRSHIEYRWGGEGLRKYLVKWASSVVERRGRTEKQVIFEDSEHSSTYCLAFKVVNPNHLPPLKELQKLMRIQSLRCHALYNHGATRLSVIPIHASRSQALRYLSIRWGIELPDAVVIVGETGDSDYEELFGGLHKTVILKGGFNTPANRIHTVRRYPLQDVVALDSSNIIGIEGFSTGDIRSAMQQQLGIPTQ*
>Sspon.004A0021261
MAGNDNWINSYLDAILDAGKAAIGGDRPSLLLRERGHFSPARYFVEEVITGYDETDLYKTWLRVRPLPMRPPPIPPPIFRCCCCDSVTDLGVPCLQANAMRSPQERNTRLENMTWRIWNLARKKKEFEKEEACRLSKRQPETEKTRADATADMSEDLFEGEKGEDAGDPSVAYGDSTTGSSPKTSSIDKLYIVLISLHGLVRGENMELGRDSDTGGQVKYVVELAKALSSSPGVYRVDLLTRQILAPNFDRSYGEPAELLVSTSGKNSKQEKGENSGAYIIRIPFGPKDKYLAKEHLWPFIQEFVDGALSHIVRMSKAIGEETGRGHPVWPSVIHGHYASAGIAAALLSGALNLPMAFTGHFLGKDKLEGLLKQGRQTREQINMTYKIMCRIEAEELSLDASEIVIASTRQEIEEQWNLYDGFEVILARKLRARVKRGANCYGRFMPRMVIIPPGVEFGHIIHDFDMDGEEENPSPASEDPPIWSQIMRFFTNPRKPMILAVARPYPEKNITTLVKAFGECRPLRELANLTLIMGNREAISKMHNMSAAVLTSVLTLIDEYDLYGQVAYPKHHKHSEVPDIYRLAARTKAAMNGLPIIATKNGAPVEINQVLNNGLLVDPHDQNAIADALYKLLSDKQLWSRCRENGLTNIHQFSWPEHCKNYLSRILTLGPRSPAIGNREERSNTPISGRRQIIVISVDSVNKEDLVRIIRNAIEVIHTQNMSGSAGFVLSTSLTISEIHSLLLSGGMLPTDFDAFICNSGSNIYYPSYSGETPNNSKITFALDQNHQSHIEYRWGGEGLRKYLVKWATSVVERKGRTERQIIFEDPEHSSAYCLAFRVVNPNHLPPLKELRKLMRIQSLRCNALYNHSATRLSVVPIHASRSQALRYLCIRWGIEVPNVAVLVGESGDSDYEELLGGLHRTVILKGEFNTPANRIHTVRRYPLQDVVPLDSSNITGVEGYTTDDLKSALQQMGILAQ*
>Sspon.004A0021251
MAGNDNWINSYLDAILDAGKAAIGGDRPSLLLRERGHFSPRATSSRRSSPGTTRPTSTRH
GYAYANAMRSPQERNTRLENMTWRIWNLARKKKEFEKEEACRLSKRQPETEKTRADATAD
MSEDLFEGEKGEDAGDPSVAYGDSTTGSSPKTSSIDKLYIVLISLHGLVVVKYVVELAKA
LSSSPGVYRVDLLTRQILAPNFDRSYGEPAELLVSTSGKNSKQEKGENSGAYIIRIPFGP
KDKYLAKEHLWPFIQEFVDGALSHIVRMSKAIGEETGRGHPVWPSVIHGHYASAGIAAAL
LSGALNLPMAFTGHFLGKDKLEGLLKQGRQTREQINMTYKIMCRIEAEELSLDASEIVIA
STRQEIEEQWNLYDGFEVILARKLRARVKRGANCYGRFMPRMVIIPPGVEFGHIIHDFDM
DGEEENPSPASEDPPIWSQIMRFFTNPRKPMILAVARPYPEKNITTLVKAFGECRPLREL
ANLTLIMGNREAISKMHNMSAAVLTSVLTLIDEYDLYGQVAYPKHHKHSEVPDIYRLAAR
TKGAFVNVAYFEQFGVTLIEAAMNGLPIIATKNGAPVEINQVLNNGLLVDPHDQNAIADA
LYKLLSDKQLWSRCRENGLTNIHQFSWPEHCKNYLSRILTLGPRSPAIGNREERSNTPIS
GRRQIIVISVDSVNKEDLVRIIRNAIEVIHTQNMSGSAGFVLSTSLTISEIHSLLLSGGM
LPTDFDAFICNSGSNIYYPSYSGETPNNSKITFALDQNHQSHIEYRWGGEGLRKYLVKWA
TSVVERKGRTERQIIFEDPEHSSAYCLAFRVVNPNHLPPLKELRKLMRIQSLRCNALYNH
SATRLSVVPIHASRSQALRYLCIRWGIEVPNVAVLVGESGDSDYEELLGGLHRTVILKGE
FNTPANRIHTVRRYPLQDVVPLDSSNITGVEGYTTDDLKSALQQMGILAQ
>Sspon.004A0021270
MAGNDNWINSYLDAILDAGKAAIGGDRPSLLLRERGHFSPRATSSRRSSPGTTRPTSTRH
GYAYANAMRSPQERNTRLENMTWRIWNLARKKKEFEKEEACRLSKRQPETEKTRADATAD
MSEDLFEGEKGEDAGDPSVAYGDSTTGSSPKTSSIDKLYIFTWSGRGENMELGRDSDTGG
QVKYVVELAKALSSSPGVYRVDLLTRQILAPNFDRSYGEPAELLVSTSGKNSKQEKGENS
GAYIIRIPFGPKDKYLAKEHLWPFIQEFVDGALSHIVRMSKAIGEETGRGHPVWPSVIHG
HYASAGIAAALLSGALNLPMAFTGHFLGKDKLEGLLKQGRQTREQINMTYKIMCRIEAEE
LSLDASEIVIASTRQEIEEQWNLYDGFEVILARKLRARVKRGANCYGRFMPRMVIIPPGV
EFGHIIHDFDMDGEEENPSPASEDPPIWSQIMRFFTNPRKPMILAVARPYPEKNITTLVK
AFGECRPLRELANLTLIMGNREAISKMHNMSAAVLTSVLTLIDEYDLYGQVAYPKHHKHS
EVPDIYRLAARTKAAMNGLPIIATKNGAPVEINQVLNNGLLVDPHDQNAIADALYKLLSD
KQLWSRCRENGLTNIHQFSWPEHCKNYLSRILTLGPRSPAIGNREERSNTPISGRRQIIV
ISVDSVNKEDLVRIIRNAIEVIHTQNMSGSAGFVLSTSLTISEIHSLLLSGGMLPTDFDA
FICNSGSNIYYPSYSGETPNNSKITFALDQNHQSHIEYRWGGEGLRKYLVKWATSVVERK
GRTERQIIFEDPEHSSAYCLAFRVVNPNHLPPLKELRKLMRIQSLRCNALYNHSATRLSV
VPIHASRSQALRYLCIRWGIEVPNVAVLVGESGDSDYEELLGGLHRTVILKGEFNTPANR
IHTVRRYPLQDVVPLDSSNITGVEGYTTDDLKSALQQMDTNSPQERIEVSSSKFPPNERR
KAEKRELR
